# Supplementary material for: Expression of Aquaglyceroporins in Spermatozoa from Wild Ruminants Is Influenced by Photoperiod and Thyroxine Concentrations
Source: Int J Mol Sci. 2022 Mar 8;23(6):2903. doi: 10.3390/ijms23062903 (PMC8950870; doi:10.3390/ijms23062903)
Supplement: Supplementary file 1 [file ijms-23-02903-s001.zip]

Archive with 1 entries (1 files):
- ijms-1612040-supplementary.pdf
